# Supplementary material for: Altered Cerebellar Spontaneous Activity and Its Association with Arousal Index in Comorbid Insomnia and Obstructive Sleep Apnea: A Resting-State fMRI Study
Source: J Clin Med. 2026 Apr 17;15(8):3080. doi: 10.3390/jcm15083080 (PMC13117985; doi:10.3390/jcm15083080)
Supplement: Supplementary file 1 [file jcm-15-03080-s001.zip]

Archive with 1 entries (1 files):
- jcm-4235195-supplementary.pdf
